# Supplementary material for: Synchronous Ovarian Sertoli–Leydig Cell and Clear Cell Papillary Renal Cell Tumors: A Rare Case Without Mutations in Cancer-Associated Genes
Source: Curr Oncol. 2025 Jul 30;32(8):429. doi: 10.3390/curroncol32080429 (PMC12384082; doi:10.3390/curroncol32080429)
Supplement: Supplementary file 1 [file curroncol-32-00429-s001.zip]

Archive with 1 entries (1 files):
- curroncol-3682794-supplementary.pdf
